# Supplementary material for: Effects of n-3 polyunsaturated fatty acid supplementation on appetite: a systematic review and meta-analysis of controlled clinical trials
Source: Syst Rev. 2024 Jan 27;13:44. doi: 10.1186/s13643-023-02430-y (PMC10821539; doi:10.1186/s13643-023-02430-y)
Supplement: Supplementary file 2 — Additional file 2: Table S2. Dose of DHA for intervention (studies used for Meta-analysis). [file 13643_2023_2430_MOESM2_ESM.xlsx]

## Sheet: Sheet1
study code	author	Publication year	Country	Design of study	Gender	disease-health	initial subject	total number of subject	number_of_subject_intervention	number of female_ intervention	number of male_ intervention	number_of_subject_control	number of female_ control	number of male_ control	min_age	max_age	mean_age_ intervention	SD_age_ intervention	mean_age_control	SD_age_control	Population characteristics_intervention	Population characteristics_control	Duration (day)	treatment_intervention	control-intervention	Mean_before_intervention	SD_before_intervention	before intervention /VAS component: hunger	before intervention/ VAS component: satiety	before intervention/ VAS component: fullness	before intervention/ VAS component: PFC (desire to eat/prospective food consumption)	Mean_after_intervention	SD_after_intervention	after intervention /VAS component: hunger	after intervention/ VAS component: satiety	after intervention/ VAS component: fullness	after intervention/ VAS component: PFC (desire to eatprospective food consumption)	Mean_change_intervention	SD_change_intervention	Mean_before_cotrol	SD_before_control	before/ control /VAS component: hunger	before control/ VAS component: satiety	before control/ VAS component: fullness	before control/ VAS component: PFC (desire to eat/prospective food consumption)	Mean_after_cntrol	SD_after_control	Mean_change_control	SD_change_control
1	By Eduardo Bruera	2003	canada	RCT-parallel	both	cancer Cachexia	91	60	30	20	10	30	23	7			63.0 ± 9.1		64.6± 9.4		presence of anorexia- weight loss (defined as loss of>5% preillness body weight)- ability to maintain oral food intake over the course of the study (2 weeks)- normal cognition- advanced cancer-		2 weeks	fish oil	placebo	(VAS)56.66						46.66								(VAS)66.66						57.77
2	Aminah Jatoi	2004	canada	RCT-parallel	both	incurable malignancies other than brain, breast, ovarian, prostate, or endometrial cance	429	421	141(EPA treatment); 140(megesterolacetate_treatment); 140(megesterol acetate+EPA)	36 (group1) 43 (group2) 48 (group3)	105 (group1) 97 (group2) 92 (group3)						66±11; 65±11; 66±12				(> 18 years of age) with incurable malignancies( brain, breast, ovarian, prostate, or endometrial cancer were excluded); life expectancy of 3 months; self-reported, 2-month weight loss of at least 5 lb (2.3 kg); caloric intake of less than 20 calories/kg of body weight/d; all patients had to perceive loss of weight and/or appetite as a problem		around three months as long as tolerated	EPA; megestrol acetate; EPA and megesttrol acetate
3	SHLOMO YEHUDA	2005	Israel	clinical trial	male	anxiety sufferers	126	126	88			38									225 mg of a-linolenic acid (omega 3) and linoleic acid (omega 6) in a ratio of 1:4, twice daily in the morning and evening		3 weeks	225 mg of a-linolenic acid (omega 3) + linoleic acid (omega 6)	mineral oil	treatment group: 2.2± 0.8	0.8					treatment group:3.9± 0.6	0.6							placebo group: 2.3± 0.9	0.9					placebo group: 3.1 ± 0.7	0.7
4	Yi Liu	2008	Chinese	RCT	both	Gastric cachechtic cancer patients	62	22	11 (fish oil[EPA+DHA315mg]) 11 (atractylenolide Ⅰ 0.11 g ml-1)			11			45	75	49-75		45-75		1- diagnosis of advanced unresectable gastric cancer 2- diminished or absent appetite 3-ability to take drugs orally 4-life expectancy 42 months 5-no indication for further chemo or radiotherapy		3week intervention one week rest and 3 week intervention after rest	fish-oil-enriched nutritional supplemen tation group (briefed as FOE) received eight gelatine capsules of fish oil (EPA + DHA315 mg) twice a day.Each capsule contained 0.45 g of fish oil.	atractylenolide Ⅰ 0.11 g ml-1													(VAS) rate of change in intervention group: 2.13–2.27										(VAS) rate of change in control group: 2.46–2.73[p=0.01]
5	Gerd Faxe´n Irving	2009	Stockholm catchment	double-blind randomized placebo-controlled	both	Alzheimer’s disease	204	174	w3/w3 group: 89 placebo/w3: 85	w3/w3 group: 51 women placebo/w3 group: 39 women	w3/w3: 38 men placebo/w3 group:46 men						w3/w3 group: 72.6±9		placebo/w3: 72.9±8.6		have a diagnosis of AD- be living in their own homes -be treated with a stable dose of acetylcholine esterase inhibitors (AChEIs) for at least 3 months before study start - plan to remain on AChEI for the study period -		12 months	w3/w3 group: four 1-g capsules daily, each containing 430 mg DHA and 150 mg EPA for 6 months	placebo/w3 group: isocaloric placebo oil (containing 1 g of corn oil, including 0.6 g of linoleic acid) for 6 months all patients followed by 6 months of open treatment with w3	w3/w3 group: baseline: 4.8±2	2					w3/w3: 6months: 5.1±2.3	3							4.9± 2	2					4.8 ±2.4	2.4
6	R. Zabel	2010	Australia	trial without control group	both	hemodialysing	43	28	28	14	14						61±17				the exclusion criteria for this study were patients who had been on dialysis for <3 months, were regularly taking a fish oil supplement at baseline or were unable to provide their informed consent		12 weeks	3000 mg of omega 3 fatty acids-fish oil in the form of capsules (4 per day). one patient requested the supplement in the form of oil (1.25 tablespoon per day)		male:(VAS)Hunger rating,mm 47.6±23.6 female:(VAS)Hunger rating,mm 59.3±21.6						male:(VAS)Hunger rating,mm 58.6±18.2 female:(VAS)Hunger rating,mm 55.8±18.9						male: +23% female: -6%
7	Veronika Vakhapova	2011	Israel	single-center, randomized, double-blind, placebo-controlled	both	memory complaints	157 PS-DHA group: 79 placebo: 78	131 PS-DHA group: 66 placebo: 65	PS-DHA group: 79 placebo: 78								PS-DHA group: 72.42 ±8.02		placebo: 72.73 ± 8.25		non-demented- with complaints of memory loss		15 weeks	first double blind phase: three capsules per day of PS-DHA 300 mg PS and 79 mg DHA+EPA (DHA:EPA ratio of 3:1) second, open-label, phase: one capsule a day of PS-DHA 100 mg PS and 26 mg DHA+EPA	cellulose
8	Ozkan Kanat	2013	Turkey	3 different interventions in cancer cachexia	both	cachectic cancer patients	69	62	62	14	48				22	84	60.76 ± 12.9				advanced stage malignancy at any site, Karnosfky performance status of ≥70%, loss of ≥5% of pre-illness body weight in the last 3 months, with or without abnormal values of plasma proinflammatory cytokines, and a life expectancy greater than 3 months were enrolled in the study		3 months	Arm A:MA (320 mg/day)+meloxicam tablets (15 mg/day) Arm B: MA+meloxicam+an oral EPA-enriched (2.2 g/day) nutritional supplement in prescribed dosages of 2 cartons/day Arm C: EPA-enriched nutritional supplement plus meloxicam		(VAS) B:25.23 ± 14	14					(VAS) B:53.80 ± 26	26							29.50± 14	14					72.18 ± 25	25
9	Signe Damsbo-Svendsen		Copenhagen	Cross-over	both	healthy	20	20		10	10						24±4				Subjects were eligible if they were >18 years, normal-weight (body mass index (BMI) 18.5–25 kg/m2) and were taking no medication that could influence appetite. Sub jects with special nutritional needs were not included e.g. pregnant and lactating, women or individuals with serious illness. None of the participants were taking fish oil-supplements for 4 weeks prior to the intervention period.		3 weeks	intervention: 3.5 g n-3 PUFA +0.6 g carbohydrate, 1.2 g protein and 5 g fat, 10 μg vitamin B12, 1 mg folic acid and 10 IU/g vitamin E	type Bio-vitamin E Placebo (5.2 g soybean oil and 10 IU/g vitamin E)+0.6 g carbohydrate, 1.2 g protein and 5 g fat			5.82±2.03	3.69±2.09	6.08±1.66				3.13±1.90	6.31±1.86	3.62±1.68						5.62±1.92	3.48±1.92	6.20±1.60
10	EDGAR R. MILLER	2013	USA (Baltimore)	single-center, randomized, controlled two-period crossover trial		diabetes	31	29	w3 first period, placebo second period: 17 placebo first period, w3 second period:14	14	17						67.4 (11.5)				self-reported diagnosis of diabetes, either treated with oral medication(s) or diet-controlled; age >21 years; an average systolic BP (SBP) ,<150 mmHg and diastolic BP (DBP) ,<90 mmHg during two screening visits; and a quantified level of proteinuria greater than or equal to trace but ,4+ on urine dipstick analysis during screening		2–4-week run-in period 6 week first period 2 week washout 6 week second period	four capsules per day during the intervention period
11	Kjetil Berge	2014	United States (U.S.)	double-blind, randomized, multi-center, placebo-controlled	both	high fasting serum TG levels (150–499 mg/dL)	300 placebo: 60 0.5 g krill oil:60 1 g krill oil:60 2 g krill oil:60 4 g krill oil:60	267	placebo: 52 0.5 g krill oil:53 1 g krill oil:53 2 g krill oil:51 4 g krill oil:58 krill oil group pooled: 215	83 placebo: 18 0.5 g krill oil:18 1 g krill oil:19 2 g krill oil:14 4 g krill oil:19 krill oil group pooled:71	184 placebo: 34 0.5 g krill oil:35 1 g krill oil:34 2 g krill oil:37 4 g krill oil:39 krill oil group pooled:144						44.2 ± 12.6		43.5 ± 11		between 21 and 79 years of age, have a low habitual fatty fish and seafood intake (defined as the intake of fatty fish and seafood at a frequency not to exceed twice per month), and have borderline high or high fasting serum TG levels (defined as a fasting TG level of 150–499 mg/dL at Screening visit, inclusive). Subjects were not eligible for study participa tion if they tested positive for drug…		12 weeks	four different daily doses of SuperbaTM krill oil (0.5, 1.0, 2.0 and 4.0 g)	olive oil (placebo
12	Kristin Werner	2017	Germany	randomized, double-blind, controlled	both	pancreatic carcinoma	60	33	33	fish oil (FO):11 marine phospholipids (MPL): 6	FO: 7 MPL:9						FO: 70.3 ± 8.24 MPL: 71.3 ± 7.51				pancreatic carcinoma, minimal age of 18 years, life expectancy of at least three months, tumor associated weight loss of at least 5% since diagnosis, Karnofsky score of at least 60%, no allergy against fish or seafood, oral nutrition, no blood coagula tion disorders and no psychological disorder.		6 weeks	group1: fish oil (FO) group2: marine phospholipids (MPL) 300mg n-3 in both group
13	Michel Carlos Mocellin	2017	Brazil	RCT	both	lower gastrointestinal cancer (stomach, intestine, rectum and anal canal)	76	45	fish oil group: 22 olive oil group:23	fish oil:11	fish oil:11	23	olive oil: 9	olive oil: 14			56 (46; 63)		51 (36; 60)		out_x0002_patients aged 18–70 years, ‘‘virgin” of chemo or radiotherapy treat_x0002_ment and with Eastern Cooperative Oncology Group (ECOG) performance status 62		9 weeks	two capsules per day of fish oil containing 1.55 g/day of EPA and DHA	2 capsules/day of placebo supplement containing extra-virgin olive oil	(VAS) 12.1 (±24.2)	24.2					(VAS) 21.2 (±36.4)	±36.4							8.7 (±25.1)	±25.1					31.9 (±43.2)	±43.2
14	L. Payahoo	2017	Iran	RCT-parallel	both	obese individual	60	60	30	23	7	30	22	8	18	45	31.93	8.5	33.56	8.79	Inclusion criteria were age 18–45 years, nonsmoker, BMI between 30 and 40 kg/m2; exclusion criteria were pregnant, breastfeeding and postmenopausal women (because of the effects of estrogen fluctuation on endothelial function and other parameters);current clinical diseases (specifically diabetes and gastrointestinal, liver, kidney, and thyroid disease); defect in immune system; consuming drugs th…		4 weeks	1 g of omega-3 capsules, twice a day (180 EPA +200 DHA)	placebo			4.66±2.23		2.33±3.89	2.83±3.89			5.33±3.89		2.66±3.11	3.5± 2.33					4.66± 4.67		2.33± 3.89	2.66±3.89
15	Abdolrasoul Safaeiyan	2018	Iran	double-blind, placebo controlled clinical trial	both	healthy	70	60	31	21	10	29	19	10	18	45	34.24 ± 1.33		33.56 ± 1.60		Exclusion criteria were consisting of smoking, having kidney and liver disease, diabetes, thyroid disorders, immunodeficiency diseases, treatment with an ticoagulants, beta blockers, anti-inflammatory drugs and omega-3 supplements within the last 2 months, pregnancy and lactating. Subjects were asked to avoid weight loss drugs and diets during the study		4 weeks	omega-3 capsules, 1000mg, twice a day for four weeks (Omega 3 soft gels contained 180 mg of EPA and 120 mg of DHA)	paraffin soft gels, 1000mg, twice a day for four weeks			3.33±0.44	4.36±0.49	3.93±0.45	2.78±0.39			3.00±0.51	4.72±0.57	3.69±0.40	2.96±0.43					3.46±0.65	5.82±0.67	4.21±0.59	3.25±0.66
16	Sara Moradi	2021	Iran	RCT-parallel	male	young athletes	72	72	36			36			19.7	24.7					1) athlete volunteers who were ranked nationally or players of a professional sports league; 2) agerange of 20 to 30 years; 3) BMI between 18.5 to 25 kg/m2; 4) avoid-ance of any dietary supplements, vitamins, minerals, and proteinpowders at least 6 months before and throughout the interven-tion; 5) not having a history of coagulopathy blood disease, kidneydisease, liver damage, pancreatitis, diab…		3 weeks	two omega-3 softgel capsules per day (total consists of 2000 mg/day omega-3; EPA: 360 mg, DHA: 240 mg),	placebo of two soft gel capsulesper day, each capsule containing one g of edible paraffin oil	15.08	2.04	5.82± 0.85	3.30 ± 0.41		2.56± 1.81	20.53	2.35		2.47 ± 2.05		6.12 ±0.94	5.45	0.369	14.7	2.12	5.64 ±0.46	3.15±1.01		2.21± 1.81	14.05	2.02
[truncated: 105 more columns]

## Sheet: Sheet2
Column	Name	Definition
AA	Mean_before_intervention	Mean of VAS score before intervention in intervention group
AB	SD_before_intervention	SD of VAS score before intervention in intervention group
AC	before intervention /VAS component: hunger	Mean of hunger (a component of VAS ) before intervention in intervention group
AD	before intervention/ VAS component: satiety	Mean of satiety (a component of VAS ) before intervention in intervention group
AE	before intervention/ VAS component: fullness	Mean of fullness (a component of VAS ) before intervention in intervention group
AF	before intervention/ VAS component: PFC (desire to eat/prospective food consumption)	Mean of desire to eat/prospective food consumption (a component of VAS ) before intervention in intervention group
AG	Mean_after_intervention	Mean of VAS score after intervention in intervention group
AH	SD_after_intervention	SD of VAS score after intervention in intervention group
AI	after intervention /VAS component: hunger	Mean of hunger (a component of VAS ) after intervention in intervention group
AJ	after intervention/ VAS component: satiety	Mean of satiety (a component of VAS ) after intervention in intervention group
AK	after intervention/ VAS component: fullness	Mean of fullness (a component of VAS ) after intervention in intervention group
AL	after intervention/ VAS component: PFC (desire to eatprospective food consumption)	Mean of desire to eat/prospective food consumption (a component of VAS ) after intervention in intervention group
AM	Mean_change_intervention	Mean change of VAS between before and after of intervention in intervention group
AN	SD_change_intervention	SD change of VAS between before and after of intervention in intervention group
AO	Mean_before_cotrol	Mean of VAS score before intervention in control group
AP	SD_before_control	SD of VAS score before intervention in control group
AQ	before/ control /VAS component: hunger	Mean of hunger (a component of VAS ) before intervention in control group
AR	before control/ VAS component: satiety	Mean of satiety (a component of VAS ) before intervention in control group
AS	before control/ VAS component: fullness	Mean of fullness (a component of VAS ) before intervention in control group
AT	before control/ VAS component: PFC (desire to eat/prospective food consumption)	Mean of desire to eat/prospective food consumption (a component of VAS ) before intervention in control group
AU	Mean_after_cntrol	Mean of VAS score after intervention in control group
AV	SD_after_control	SD of VAS score after intervention in control group
AW	Mean_change_control	Mean change of VAS between before and after of intervention in control group
AX	SD_change_control	SD change of VAS between before and after of intervention in control group
AY	after/ control /VAS component: hunger	Mean of hunger (a component of VAS ) after intervention in control group
AZ	after/ control/ VAS component: satiety	Mean of satiety (a component of VAS ) after intervention in control group
BA	after/ control/ VAS component: fullness	Mean of fullness (a component of VAS ) after intervention in control group
BB	after control/ VAS component: PFC (desire to eat/prospective food consumption)	Mean of desire to eat/prospective food consumption (a component of VAS ) after intervention in control group
BV	0.5_change_tot_vas_int	The amount of change between before and after of intervention (mean) in the total VAS score in the intervention group considering the correlation of 0.5
BW	0.5_SD_change_tot_vas_int	The amount of change between before and after of intervention (SD) in the total VAS score in the intervention group considering the correlation of 0.5
BX	0.5_change_tot_vas_cont	The amount of change between before and after of intervention (mean) in the total VAS score in the control group considering the correlation of 0.5
BY	0.5_SD_change_tot_vas_cont	The amount of change between before and after of intervention (SD) in the total VAS score in the control group considering the correlation of 0.5
BZ	change_hunger(corelation=0.5)_int	The amount of change between before and after of intervention (mean) in the hunger score in the intervention group considering the correlation of 0.5
CA	0.5_SD_change_hunger_int	The amount of change between before and after of intervention (SD) in the hunger score in the intervention group considering the correlation of 0.5
CB	0.5_change_hunger_cont	The amount of change between before and after of intervention (mean) in the hunger score in the control group considering the correlation of 0.5
CC	0.5_SD_change_hunger_cont	The amount of change between before and after of intervention (SD) in the hunger score in the control group considering the correlation of 0.5
CD	0.5_change_satiety_int	The amount of change between before and after of intervention (mean) in the satiety score in the intervention group considering the correlation of 0.5
CE	0.5_SD_change_satiety_int	The amount of change between before and after of intervention(SD) in the satiety score in the intervention group considering the correlation of 0.5
CF	0.5_change_satiety_cont	The amount of change between before and after of intervention (mean) in the satiety score in the control group considering the correlation of 0.5
CG	0.5_SD_change_satiety_cont	The amount of change between before and after of intervention (SD) in the satiety score in the control group considering the correlation of 0.5
CH	0.5_change_fullness_int	The amount of change between before and after of intervention (mean) in the fullness score in the intervention group considering the correlation of 0.5
CI	0.5_SD_change_fullness_int	The amount of change between before and after of intervention (SD) in the fullness score in the intervention group considering the correlation of 0.5
CJ	0.5_change_fullness_cont	The amount of change between before and after of intervention (mean) in the fullness score in the control group considering the correlation of 0.5
CK	0.5_SD_change_fullness_cont	The amount of change between before and after of intervention (SD) in the fullness score in the control group considering the correlation of 0.5
CL	0.5_change_desire_int	The amount of change between before and after of intervention (mean) in the desire to eat score in the intervention group considering the correlation of 0.5
CM	0.5_SD_change_desire_int	The amount of change between before and after of intervention (SD) in the desire to eat score in the intervention group considering the correlation of 0.5
CN	0.5_change_desire_cont	The amount of change (mean) in the desire to eat score in the control group considering the correlation of 0.5
CO	0.5_SD_change_desire_cont	The amount of change between before and after of intervention (SD) in the desire to eat score in the control group considering the correlation of 0.5
CP	0.2_change_tot_vas_int	The amount of change between before and after of intervention (mean) in the total VAS score in the intervention group considering the correlation of 0.2
CQ	0.2_SD_change_tot_vas_int	The amount of change between before and after of intervention (SD) in the total VAS score in the intervention group considering the correlation of 0.2
CR	0.2_change_tot_vas_cont	The amount of change between before and after of intervention(mean) in the total VAS score in the control group considering the correlation of 0.2
CS	0.2_SD_change_tot_vas_cont	The amount of change between before and after of intervention (SD) in the total VAS score in the control group considering the correlation of 0.2
CT	0.2_change_hunger_int	The amount of change between before and after of intervention (mean) in the hunger score in the intervention group considering the correlation of 0.2
CU	0.2_SD_change_hunger_int	The amount of change between before and after of intervention (SD) in the hunger score in the intervention group considering the correlation of 0.2
CV	0.2_change_hunger_cont	The amount of change between before and after of intervention (mean) in the hunger score in the control group considering the correlation of 0.2
CW	0.2_SD_change_hunger_cont	The amount of change between before and after of intervention (SD) in the hunger score in the control group considering the correlation of 0.2
CX	0.2_change_satiety_int	The amount of change between before and after of intervention (mean) in the satiety score in the intervention group considering the correlation of 0.2
CY	0.2_SD_change_satiety_int	The amount of change between before and after of intervention (SD) in the satiety score in the intervention group considering the correlation of 0.2
CZ	0.2_change_satiety_cont	The amount of change between before and after of intervention (mean) in the satiety score in the control group considering the correlation of 0.2
DA	0.2_SD_change_satiety_cont	The amount of change between before and after of intervention (SD) in the satiety score in the control group considering the correlation of 0.2
DB	0.2_change_fullness_int	The amount of change between before and after of intervention (mean) in the fullness score in the intervention group considering the correlation of 0.2
DC	0.2_SD_change_fullness_int	The amount of change between before and after of intervention (SD) in the fullness score in the intervention group considering the correlation of 0.2
DD	0.2_change_fullness_cont	The amount of change between before and after of intervention (mean) in the fullness score in the control group considering the correlation of 0.2
DE	0.2_SD_change_fullness_cont	The amount of change between before and after of intervention (SD) in the fullness score in the control group considering the correlation of 0.2
DF	0.2_change_desire_int	The amount of change between before and after of intervention (mean) in the desire to eat score in the intervention group considering the correlation of 0.2
DG	0.2_SD_change_desire_int	The amount of change between before and after of intervention (SD) in the desire to eat score in the intervention group considering the correlation of 0.2
DH	0.2_change_desire_cont	The amount of change between before and after of intervention (mean) in the desire to eat score in the control group considering the correlation of 0.2
DI	0.2_SD_change_desire_cont	The amount of change between before and after of intervention (mean) in the desire to eat score in the control group considering the correlation of 0.2
DJ	0.8_change_vas_int	The amount of change between before and after of intervention (mean) in the total VAS score in the intervention group considering the correlation of 0.8
DK	0.8_SD_change_tot_int	The amount of change between before and after of intervention (SD) in the total VAS score in the intervention group considering the correlation of 0.8
DL	0.8_change_total_cont	The amount of change between before and after of intervention (mean) in the total VAS score in the control group considering the correlation of 0.8
DM	0.8_SD_change_tot_cont	The amount of change between before and after of intervention (SD) in the total VAS score in the control group considering the correlation of 0.8
DN	0.8_change_hunger_int	The amount of change between before and after of intervention (mean) in the hunger score in the intervention group considering the correlation of 0.8
DO	0.8_SD_change_hunger_int	The amount of change between before and after of intervention (SD) in the hunger score in the intervention group considering the correlation of 0.8
DP	0.8_change_hunger_cont	The amount of change between before and after of intervention (mean) in the hunger score in the control group considering the correlation of 0.8
DQ	0.8_SD_change_hunger_cont	The amount of change between before and after of intervention (SD) in the hunger score in the control group considering the correlation of 0.8
DR	0.8_change_satiety_int	The amount of change between before and after of intervention (mean) in the satiety score in the intervention group considering the correlation of 0.8
DS	0.8_SD_change_satiety_int	The amount of change between before and after of intervention (SD) in the satiety score in the intervention group considering the correlation of 0.8
DT	0.8_change_satiety_cont	The amount of change between before and after of intervention (mean) in the satiety score in the control group considering the correlation of 0.8
DU	0.8_SD_change_satiety_cont	The amount of change between before and after of intervention (SD) in the satiety score in the control group considering the correlation of 0.8
DV	0.8_change_fullness_int	The amount of change between before and after of intervention (mean) in the fullness score in the intervention group considering the correlation of 0.8
DW	0.8_SD_change_fullness_int	The amount of change between before and after of intervention (SD) in the fullness score in the intervention group considering the correlation of 0.8
DX	0.8_change_fullness_cont	The amount of change between before and after of intervention (mean) in the fullness score in the control group considering the correlation of 0.8
DY	0.8_SD_change_fullness_cont	The amount of change between before and after of intervention (SD) in the fullness score in the control group considering the correlation of 0.8
DZ	0.8_change_desire_vas_int	The amount of change between before and after of intervention (mean) in the desire to eat score in the intervention group considering the correlation of 0.8
EA	0.8_SD_change_desire_int	The amount of change between before and after of intervention (SD) in the desire to eat score in the intervention group considering the correlation of 0.8
EB	0.8_change_desire_cont	The amount of change between before and after of intervention (mean) in the desire to eat score in the control group considering the correlation of 0.8
EC	0.8_SD_change_desire_cont	The amount of change between before and after of intervention (SD) in the desire to eat score in the control group considering the correlation of 0.8
EO	Meanage_intSYS	mean age of intervention group
EP	SDage_intSYS	SD age of intervention group
EQ	Meanage_conSYS	mean age of control group
ER	SDage_conSYS	SD age of intervention group
ES	numb_intSYS	number of intervention group
ET	numb_contSYS	number of control group
EU	doseEPAsys	dose of EPA for intervention (studies used for systematic review)
EV	doseDHAsys	dose of DHA for intervention (studies used for systematic review)
EW	dose_epa	dose of EPA for intervention (studies used for Meta-analysis)
EX	dose_dha	dose of DHA for intervention (studies used for Meta-analysis)
